# Supplementary material for: Dual-strain genital herpes simplex virus type 2 (HSV-2) infection in the US, Peru, and 8 countries in sub-Saharan Africa: A nested cross-sectional viral genotyping study
Source: PLoS Med. 2017 Dec 27;14(12):e1002475. doi: 10.1371/journal.pmed.1002475 (PMC5744910; doi:10.1371/journal.pmed.1002475)
Supplement: S1 Data — People with dual-strain infection are indicated by “1” in column K; those without dual-strain infection detected are as indicated by “0.” The number of mismatches detected by genotyping assay is indicated in column L. (CSV) [file pmed.1002475.s002.csv]

pair_number	spnum	collection_year	country	gender	HIV_status	months_between_specimens	age	lifetime_partners	homosexual_or_bisexual	dual infection	array_mismatches
1_a	2007-29877	2007	USA	F	Negative	58.67768595	41.6	30	0	1	12 of 83
1_b	2012-15074	2012	USA	F	Negative	58.67768595	41.6	30	0	1	12 of 83
2_b	2007-22031	2007	USA	M	Positive	43.33884298	46.1	50	1	1	25 of 85
2_a	2003-18061	2003	USA	M	Positive	43.33884298	46.1	50	1	1	25 of 85
3_a	2005-10915	2005	USA	F	Negative	5.32231405	24.1	5	0	0	22 of 85
3_b	2005-37403	2005	USA	F	Negative	5.32231405	24.1	5	0	0	22 of 85
4_a	2006-46602	2005	Peru	F	Positive	1.190082645	25.1	6	NA	1	18 of 85
4_b	2006-46638	2005	Peru	F	Positive	1.190082645	25.1	6	NA	1	18 of 85
5_a	2006-21876	2005	Zimbabwe	F	Negative	10.90909091	30	1	0	1	28 of 85
5_b	2007-38113	2004	Zimbabwe	F	Negative	10.90909091	30	1	0	1	28 of 85
6_a	2006-20641	2005	Zambia	F	Negative	11.37190083	27	1	0	1	24 of 85
6_b	2006-23142	2004	Zambia	F	Negative	11.37190083	27	1	0	1	24 of 85
7_a	2006-46019	2006	Zambia	F	Negative	4.892561983	22	1	0	1	11 of 85
7_b	2006-46118	2006	Zambia	F	Negative	4.892561983	22	1	0	1	11 of 85
8_a	2007-38191	2004	Peru	M	Negative	1.983471074	40	NA	1	1	5 of 85
8_b	2007-38202	2004	Peru	M	Negative	1.983471074	40	NA	1	1	5 of 85
9_b	2009-2258	2006	Zambia	F	Positive	12.89256198	36.9	NA	0	1	11 of 81
9_a	2009-2139	2005	Zambia	F	Positive	12.89256198	36.9	NA	0	1	11 of 81
10_a	2009-393	2006	Zambia	M	Positive	4.925619835	24.5	NA	0	1	25 of 85
10_b	2009-2254	2006	Zambia	M	Positive	4.925619835	24.5	NA	0	1	25 of 85
11_a	2009-2246	2006	Zambia	F	Positive	4.132231405	28	NA	0	1	19 of 82
11_b	2009-2265	2006	Zambia	F	Positive	4.132231405	28	NA	0	1	19 of 82
12_a	2009-3495	2006	Uganda	M	Positive	11.04132231	43	NA	0	1	14 of 84
12_b	2009-3539	2007	Uganda	M	Positive	11.04132231	43	NA	0	1	14 of 84
13_b	2009-3425	2007	Botswana	F	Positive	2.809917355	32.4	NA	0	1	19 of 85
13_a	2009-2222	2007	Botswana	F	Positive	2.809917355	32.4	NA	0	1	19 of 85
14_a	2009-4463	2007	Kenya	F	Positive	12.42975207	18	NA	0	1	18 of 85
14_b	2009-4532	2006	Kenya	F	Positive	12.42975207	18	NA	0	1	18 of 85
15_b	2009-3488	2007	Tanzania	F	Positive	9.983471074	26.7	NA	0	1	16 of 85
15_a	2009-406	2006	Tanzania	F	Positive	9.983471074	26.7	NA	0	1	16 of 85
16_b	2006-17607	2005	Cameroon	F	Positive	2.710743802	27	NA	NA	1	5 of 82
16_a	2006-15376	2005	Cameroon	F	Positive	2.710743802	27	NA	NA	1	5 of 82
17_b	2012-20191	2011	Uganda	M	Positive	1.32231405	44	20	NA	1	11 of 83
17_a	2012-18420	2011	Uganda	M	Positive	1.32231405	44	20	NA	1	11 of 83
18_a	2004-3761	2003	Peru	M	Positive	1.58677686	36.9	NA	1	1	18 of 83
18_b	2004-3896	2003	Peru	M	Positive	1.58677686	36.9	NA	1	1	18 of 83
19_a	2009-17543	2000	USA	F	Negative	0.79338843	23.8	8	0	0	0 of 82
19_b	2009-17636	2000	USA	F	Negative	0.79338843	23.8	8	0	0	0 of 82
20_a	2002-12309	2002	USA	F	Negative	33.71900826	22.9	7	1	0	1 of 84
20_b	2005-13339	2005	USA	F	Negative	33.71900826	22.9	7	1	0	1 of 84
21_a	2004-39413	2004	USA	M	Positive	0.991735537	42.5	4	1	0	1 of 81
21_b	2004-39503	2004	USA	M	Positive	0.991735537	42.5	4	1	0	1 of 81
22_a	2001-8057	2001	USA	F	Negative	2.380165289	28.1	8	0	0	0 of 84
22_b	2009-26434	2001	USA	F	Negative	2.380165289	28.1	8	0	0	0 of 84
23_a	2009-19463	2001	USA	F	Negative	2.512396694	33.6	10	0	0	0 of 85
23_b	2009-19710	2001	USA	F	Negative	2.512396694	33.6	10	0	0	0 of 85
24_a	2001-4503	2001	USA	M	Negative	27.00826446	21.3	NA	0	0	1 of 85
24_b	2003-9191	2003	USA	M	Negative	27.00826446	21.3	NA	0	0	1 of 85
25_a	2009-24485	2001	USA	M	Negative	0.892561983	37.8	100	1	0	0 of 85
25_b	2009-24514	2001	USA	M	Negative	0.892561983	37.8	100	1	0	0 of 85
26_a	2009-24488	2001	USA	F	Negative	0.694214876	26.3	15	0	0	0 of 85
26_b	2009-24505	2001	USA	F	Negative	0.694214876	26.3	15	0	0	0 of 85
27_a	2002-9482	2002	USA	F	Negative	82.6446281	41.4	50	0	0	0 of 83
27_b	2009-9278	2009	USA	F	Negative	82.6446281	41.4	50	0	0	0 of 83
28_a	2007-3213	2006	USA	M	Positive	1.355371901	48.4	NA	1	0	0 of 84
28_b	2007-11514	2007	USA	M	Positive	1.355371901	48.4	NA	1	0	0 of 84
29_a	2004-2597	2003	USA	M	Positive	0.495867769	59.2	70	1	0	0 of 83
29_b	2004-2657	2004	USA	M	Positive	0.495867769	59.2	70	1	0	0 of 83
30_a	2015-7337	2002	USA	M	Negative	9.917355372	51	1	0	0	0 of 85
30_b	2015-7372	2002	USA	M	Negative	9.917355372	51	1	0	0	0 of 85
31_a	2002-35108	2002	USA	M	Negative	63.66942149	34.6	67	0	0	0 of 85
31_b	2007-26405	2007	USA	M	Negative	63.66942149	34.6	67	0	0	0 of 85
32_a	2007-34511	2007	USA	M	Positive	46.51239669	42.2	100	1	0	0 of 85
32_b	2011-9045	2011	USA	M	Positive	46.51239669	42.2	100	1	0	0 of 85
33_a	2002-35118	2002	USA	M	Negative	12.92561983	47.9	56	0	0	0 of 85
33_b	2003-7576	2003	USA	M	Negative	12.92561983	47.9	56	0	0	0 of 85
34_a	2015-7364	2002	USA	M	Negative	3.371900826	43.9	10	0	0	0 of 84
34_b	2015-7365	2002	USA	M	Negative	3.371900826	43.9	10	0	0	0 of 84
35_a	2015-7381	2002	USA	M	Negative	6.876033058	47.3	18	0	0	0 of 85
35_b	2015-7382	2002	USA	M	Negative	6.876033058	47.3	18	0	0	0 of 85
36_a	2009-24712	2002	USA	F	Negative	4.165289256	39.2	5	0	0	0 of 85
36_b	2009-24784	2002	USA	F	Negative	4.165289256	39.2	5	0	0	0 of 85
37_a	2015-7377	2002	USA	M	Negative	5.520661157	46.9	20	0	0	0 of 84
37_b	2015-7379	2003	USA	M	Negative	5.520661157	46.9	20	0	0	0 of 84
38_a	2002-10137	2002	USA	F	Negative	1.619834711	39	4	0	0	0 of 82
38_b	2002-14465	2002	USA	F	Negative	1.619834711	39	4	0	0	0 of 82
39_a	2015-7356	2003	USA	F	Negative	5.05785124	53.3	10	0	0	0 of 85
39_b	2015-7357	2002	USA	F	Negative	5.05785124	53.3	10	0	0	0 of 85
40_a	2015-7363	2002	USA	M	Negative	4.066115702	41	40	0	0	0 of 85
40_b	2015-7376	2002	USA	M	Negative	4.066115702	41	40	0	0	0 of 85
41_a	2002-10856	2002	USA	F	Negative	1.024793388	20.1	3	1	0	0 of 84
41_b	2002-13909	2002	USA	F	Negative	1.024793388	20.1	3	1	0	0 of 84
42_a	2008-20728	2008	USA	M	Negative	0.694214876	60.2	40	1	0	0 of 83
42_b	2008-20749	2008	USA	M	Negative	0.694214876	60.2	40	1	0	0 of 83
43_a	2015-7348	2002	USA	F	Negative	6.181818182	31.3	20	0	0	0 of 85
43_b	2015-7370	2003	USA	F	Negative	6.181818182	31.3	20	0	0	0 of 85
44_a	2003-27026	2003	USA	M	Positive	0.661157025	30.7	1000	1	0	0 of 84
44_b	2004-242	2004	USA	M	Positive	0.661157025	30.7	1000	1	0	0 of 84
45_a	2002-24454	2002	USA	F	Negative	0.462809917	43.4	20	0	0	0 of 85
45_b	2002-30779	2002	USA	F	Negative	0.462809917	43.4	20	0	0	0 of 85
46_a	2011-28259	2011	USA	F	Negative	0.859504132	47.3	NA	0	0	0 of 85
46_b	2011-32739	2011	USA	F	Negative	0.859504132	47.3	NA	0	0	0 of 85
47_a	2007-44031	2007	USA	M	Negative	2.115702479	59	101	0	0	0 of 85
47_b	2008-5004	2008	USA	M	Negative	2.115702479	59	101	0	0	0 of 85
48_a	2004-8527	2004	USA	M	Positive	1.851239669	34.6	100	1	0	0 of 85
48_b	2004-14713	2004	USA	M	Positive	1.851239669	34.6	100	1	0	0 of 85
49_a	2005-6224	2005	USA	M	Negative	48.66115702	50.1	50	0	0	0 of 85
49_b	2009-3186	2009	USA	M	Negative	48.66115702	50.1	50	0	0	0 of 85
50_a	2008-30577	2008	USA	F	Negative	7.305785124	45.9	10	1	0	0 of 85
50_b	2009-16482	2009	USA	F	Negative	7.305785124	45.9	10	1	0	0 of 85
51_a	2010-15427	2010	USA	M	Positive	2.94214876	50.7	10	1	0	0 of 85
51_b	2010-23586	2010	USA	M	Positive	2.94214876	50.7	10	1	0	0 of 85
52_a	2008-22773	2008	USA	M	Negative	16.23140496	62.2	10	0	0	0 of 85
52_b	2009-40182	2009	USA	M	Negative	16.23140496	62.2	10	0	0	0 of 85
53_a	2003-24930	2003	USA	M	Positive	1.851239669	42.6	60	1	0	3 of 80
53_b	2004-2093	2004	USA	M	Positive	1.851239669	42.6	60	1	0	3 of 80
54_a	2003-18472	2003	USA	M	Positive	4.760330579	43.6	NA	1	0	1 of 85
54_b	2004-6640	2004	USA	M	Positive	4.760330579	43.6	NA	1	0	1 of 85
55_a	2004-20376	2004	USA	F	Negative	6.776859504	26.5	16	0	0	0 of 85
55_b	2005-8614	2005	USA	F	Negative	6.776859504	26.5	16	0	0	0 of 85
56_a	2006-11822	2006	USA	M	Positive	1.917355372	21.7	50	1	0	0 of 84
56_b	2006-20090	2006	USA	M	Positive	1.917355372	21.7	50	1	0	0 of 84
57_a	2005-19531	2005	USA	M	Negative	1.58677686	56.5	100	0	0	0 of 85
57_b	2005-22718	2005	USA	M	Negative	1.58677686	56.5	100	0	0	0 of 85
58_a	2004-17808	2004	USA	M	Positive	0.661157025	45.9	100	1	0	0 of 82
58_b	2004-18691	2004	USA	M	Positive	0.661157025	45.9	100	1	0	0 of 82
59_a	2004-21176	2004	USA	M	Negative	1.157024793	35.1	200	1	0	0 of 84
59_b	2004-21245	2004	USA	M	Negative	1.157024793	35.1	200	1	0	0 of 84
60_a	2004-19012	2004	USA	F	Negative	1.553719008	43.6	25	0	0	0 of 85
60_b	2004-25725	2004	USA	F	Negative	1.553719008	43.6	25	0	0	0 of 85
61_b	2004-41439	2004	USA	M	Positive	0.991735537	38.1	NA	1	0	0 of 85
61_a	2004-41373	2004	USA	M	Positive	0.991735537	38.1	NA	1	0	0 of 85
62_a	2004-29025	2004	USA	M	Positive	29.55371901	50.7	1000	1	0	0 of 85
62_b	2007-13352	2007	USA	M	Positive	29.55371901	50.7	1000	1	0	0 of 85
63_a	2004-41510	2004	USA	F	Negative	1.685950413	27.4	1	0	0	0 of 83
63_b	2004-57987	2004	USA	F	Negative	1.685950413	27.4	1	0	0	0 of 83
64_a	2009-9937	2009	USA	F	Negative	11.04132231	39.6	20	0	0	0 of 85
64_b	2010-4147	2010	USA	F	Negative	11.04132231	39.6	20	0	0	0 of 85
65_a	2005-10881	2005	USA	F	Negative	35.14049587	43.3	6	0	0	0 of 85
65_b	2008-4817	2007	USA	F	Negative	35.14049587	43.3	6	0	0	0 of 85
66_a	2013-14793	2013	USA	F	Negative	4.231404959	45.1	10	0	0	0 of 84
66_b	2013-32062	2013	USA	F	Negative	4.231404959	45.1	10	0	0	0 of 84
67_a	2005-20011	2005	USA	M	Positive	20.03305785	51	1000	1	0	0 of 85
67_b	2006-57754	2006	USA	M	Positive	20.03305785	51	1000	1	0	0 of 85
68_a	2005-34587	2005	USA	M	Positive	0.066115702	28.5	4	1	0	0 of 85
68_b	2005-35383	2005	USA	M	Positive	0.066115702	28.5	4	1	0	0 of 85
69_a	2005-52147	2005	USA	F	Negative	8.066115702	27.2	5	0	0	0 of 85
69_b	2006-26194	2006	USA	F	Negative	8.066115702	27.2	5	0	0	0 of 85
70_a	2006-19348	2006	USA	F	Negative	23.04132231	23.7	7	0	0	0 of 85
70_b	2008-15185	2008	USA	F	Negative	23.04132231	23.7	7	0	0	0 of 85
71_a	2006-2255	2005	USA	M	Positive	1.884297521	45.8	200	1	0	0 of 85
71_b	2006-6751	2006	USA	M	Positive	1.884297521	45.8	200	1	0	0 of 85
72_a	2006-21355	2006	USA	F	Negative	8.826446281	60.7	10	0	0	1 of 85
72_b	2007-8723	2007	USA	F	Negative	8.826446281	60.7	10	0	0	1 of 85
73_a	2007-5025	2006	USA	F	Negative	0.694214876	60	3	0	0	0 of 83
73_b	2007-5069	2007	USA	F	Negative	0.694214876	60	3	0	0	0 of 83
74_a	2012-32175	2012	USA	F	Negative	2.082644628	50.6	35	NA	0	0 of 85
74_b	2012-36791	2012	USA	F	Negative	2.082644628	50.6	35	NA	0	0 of 85
75_a	2007-30413	2007	USA	M	Positive	24.23140496	42.6	300	1	0	1 of 85
75_b	2009-23432	2009	USA	M	Positive	24.23140496	42.6	300	1	0	1 of 85
76_a	2006-11201	2006	USA	M	Positive	1.157024793	27.9	50	1	0	0 of 85
76_b	2006-15675	2006	USA	M	Positive	1.157024793	27.9	50	1	0	0 of 85
77_a	2006-14839	2006	USA	M	Negative	1.223140496	44.1	40	1	0	0 of 85
77_b	2006-14945	2006	USA	M	Negative	1.223140496	44.1	40	1	0	0 of 85
78_a	2006-17809	2006	USA	F	Negative	60.26446281	57.2	20	0	0	0 of 85
78_b	2011-12204	2011	USA	F	Negative	60.26446281	57.2	20	0	0	0 of 85
79_a	2006-52602	2006	USA	F	Negative	45.09090909	43.6	21	1	0	0 of 84
79_b	2010-22602	2010	USA	F	Negative	45.09090909	43.6	21	1	0	0 of 84
80_a	2006-42743	2006	USA	F	Negative	0.991735537	24.3	25	0	0	0 of 85
80_b	2006-50217	2006	USA	F	Negative	0.991735537	24.3	25	0	0	0 of 85
81_a	2006-58041	2006	USA	F	Negative	1.553719008	54.5	50	0	0	0 of 85
81_b	2006-58135	2006	USA	F	Negative	1.553719008	54.5	50	0	0	0 of 85
82_a	2010-3484	2010	USA	F	Negative	30.94214876	44.7	15	0	0	0 of 85
82_b	2012-30560	2012	USA	F	Negative	30.94214876	44.7	15	0	0	0 of 85
83_a	2007-16751	2007	USA	F	Negative	11.10743802	54.6	20	0	0	0 of 84
83_b	2008-13556	2008	USA	F	Negative	11.10743802	54.6	20	0	0	0 of 84
84_a	2007-8904	2007	USA	M	Negative	8.958677686	22.5	15	1	0	0 of 85
84_b	2007-40642	2007	USA	M	Negative	8.958677686	22.5	15	1	0	0 of 85
85_a	2007-26241	2007	USA	F	Negative	0.958677686	34	71	0	0	0 of 85
85_b	2008-8845	2007	USA	F	Negative	0.958677686	34	71	0	0	0 of 85
86_a	2008-1105	2007	USA	M	Positive	1.05785124	43	20	1	0	0 of 85
86_b	2008-1192	2008	USA	M	Positive	1.05785124	43	20	1	0	0 of 85
87_a	2008-14579	2008	USA	F	Negative	31.83471074	23	3	0	0	0 of 85
87_b	2010-30072	2010	USA	F	Negative	31.83471074	23	3	0	0	0 of 85
88_a	2008-18076	2008	USA	M	Positive	6.809917355	50.1	NA	1	0	2 of 83
88_b	2008-31973	2008	USA	M	Positive	6.809917355	50.1	NA	1	0	2 of 83
89_a	2008-20146	2008	USA	F	Negative	0.033057851	22.1	18	0	0	0 of 84
89_b	2008-20148	2008	USA	F	Negative	0.033057851	22.1	18	0	0	0 of 84
90_a	2008-18060	2008	USA	F	Positive	2.809917355	35	NA	0	0	0 of 84
90_b	2008-23421	2008	USA	F	Positive	2.809917355	35	NA	0	0	0 of 84
91_a	2008-15240	2008	USA	M	Negative	1.983471074	31	75	1	0	0 of 84
91_b	2008-20668	2008	USA	M	Negative	1.983471074	31	75	1	0	0 of 84
92_a	2008-26206	2008	USA	F	Negative	2.578512397	31.3	50	0	0	0 of 82
92_b	2008-35222	2008	USA	F	Negative	2.578512397	31.3	50	0	0	0 of 82
93_a	2009-1158	2009	USA	M	Positive	0.52892562	45.4	888	1	0	0 of 84
93_b	2009-4792	2009	USA	M	Positive	0.52892562	45.4	888	1	0	0 of 84
94_a	2012-16285	2012	USA	F	Negative	1.123966942	37.4	61	0	0	0 of 85
94_b	2012-21609	2012	USA	F	Negative	1.123966942	37.4	61	0	0	0 of 85
95_a	2008-38159	2008	USA	M	Negative	6.512396694	61.1	25	0	0	0 of 85
95_b	2009-23938	2009	USA	M	Negative	6.512396694	61.1	25	0	0	0 of 85
96_a	2008-37261	2008	USA	M	Negative	11.27272727	30.5	11	0	0	0 of 85
96_b	2009-39658	2009	USA	M	Negative	11.27272727	30.5	11	0	0	0 of 85
97_a	2008-37619	2008	USA	F	Positive	0.033057851	45.7	NA	0	0	0 of 84
97_b	2008-37621	2008	USA	F	Positive	0.033057851	45.7	NA	0	0	0 of 84
98_a	2009-20978	2009	USA	M	Positive	14.80991736	61.1	NA	1	0	0 of 85
98_b	2010-20521	2010	USA	M	Positive	14.80991736	61.1	NA	1	0	0 of 85
99_a	2009-199	2009	USA	F	Negative	48.42975207	23.6	10	0	0	0 of 84
99_b	2013-964	2013	USA	F	Negative	48.42975207	23.6	10	0	0	0 of 84
100_a	2009-24917	2009	USA	F	Negative	15.8677686	43	14	0	0	0 of 85
100_b	2010-27707	2010	USA	F	Negative	15.8677686	43	14	0	0	0 of 85
101_a	2009-8265	2009	USA	M	Negative	0.859504132	47.8	100	1	0	0 of 85
101_b	2009-12774	2009	USA	M	Negative	0.859504132	47.8	100	1	0	0 of 85
102_a	2010-1631	2010	USA	F	Negative	3.338842975	30	4	0	0	0 of 84
102_b	2010-9010	2010	USA	F	Negative	3.338842975	30	4	0	0	0 of 84
103_a	2009-9762	2009	USA	F	Negative	0.859504132	36.8	4	0	0	0 of 83
103_b	2009-11809	2009	USA	F	Negative	0.859504132	36.8	4	0	0	0 of 83
104_a	2009-19340	2009	USA	F	Negative	16.89256198	24.3	14	0	0	0 of 85
104_b	2010-28774	2010	USA	F	Negative	16.89256198	24.3	14	0	0	0 of 85
105_a	2009-11874	2009	USA	M	Negative	3.074380165	32.5	10	0	0	0 of 85
105_b	2009-28370	2009	USA	M	Negative	3.074380165	32.5	10	0	0	0 of 85
106_a	2009-28311	2009	USA	M	Positive	1.289256198	56.1	NA	1	0	0 of 84
106_b	2009-30462	2009	USA	M	Positive	1.289256198	56.1	NA	1	0	0 of 84
107_a	2009-30133	2009	USA	F	Negative	14.04958678	34.9	20	1	0	0 of 85
107_b	2010-24187	2010	USA	F	Negative	14.04958678	34.9	20	1	0	0 of 85
108_a	2009-40361	2009	USA	F	Negative	2.67768595	28.8	30	0	0	0 of 85
108_b	2010-2911	2010	USA	F	Negative	2.67768595	28.8	30	0	0	0 of 85
109_a	2013-10199	2013	USA	M	Negative	3.933884298	38.9	20	0	0	0 of 85
109_b	2013-28599	2013	USA	M	Negative	3.933884298	38.9	20	0	0	0 of 85
110_a	2010-22059	2010	USA	M	Negative	0.52892562	43.9	30	0	0	0 of 84
110_b	2010-22077	2010	USA	M	Negative	0.52892562	43.9	30	0	0	0 of 84
111_a	2011-8864	2011	USA	F	Negative	14.87603306	45.9	10	0	0	0 of 85
111_b	2012-21778	2012	USA	F	Negative	14.87603306	45.9	10	0	0	0 of 85
112_a	2012-9779	2012	USA	F	Negative	2.545454545	48.7	18	0	0	0 of 84
112_b	2012-21368	2012	USA	F	Negative	2.545454545	48.7	18	0	0	0 of 84
113_a	2010-2299	2010	USA	M	Negative	4.132231405	34.5	12	0	0	0 of 85
113_b	2010-12277	2010	USA	M	Negative	4.132231405	34.5	12	0	0	0 of 85
114_a	2010-9506	2010	USA	F	Negative	1.05785124	32	10	0	0	0 of 85
114_b	2010-10651	2010	USA	F	Negative	1.05785124	32	10	0	0	0 of 85
115_a	2010-5053	2010	USA	M	Negative	7.338842975	27.6	30	0	0	0 of 85
115_b	2010-25923	2010	USA	M	Negative	7.338842975	27.6	30	0	0	0 of 85
116_a	2010-13887	2010	USA	F	Negative	49.65289256	35.8	25	1	0	0 of 85
116_b	2014-21141	2014	USA	F	Negative	49.65289256	35.8	25	1	0	0 of 85
117_a	2010-30753	2010	USA	F	Negative	30.08264463	21	1	0	0	0 of 85
117_b	2013-23807	2013	USA	F	Negative	30.08264463	21	1	0	0	0 of 85
118_a	2010-19984	2010	USA	F	Negative	22.28099174	27.6	60	0	0	0 of 84
118_b	2012-21494	2012	USA	F	Negative	22.28099174	27.6	60	0	0	0 of 84
119_a	2010-23324	2010	USA	F	Negative	7.702479339	64.2	25	0	0	0 of 84
119_b	2011-10126	2011	USA	F	Negative	7.702479339	64.2	25	0	0	0 of 84
120_a	2010-23977	2010	USA	F	Negative	1.719008264	22.7	6	0	0	0 of 85
120_b	2010-24026	2010	USA	F	Negative	1.719008264	22.7	6	0	0	0 of 85
121_a	2013-717	2012	USA	F	Negative	0.826446281	35.5	20	0	0	1 of 85
121_b	2013-1494	2013	USA	F	Negative	0.826446281	35.5	20	0	0	1 of 85
122_a	2010-24207	2010	USA	F	Negative	25.09090909	57.5	10	0	0	0 of 85
122_b	2012-30899	2012	USA	F	Negative	25.09090909	57.5	10	0	0	0 of 85
123_a	2010-21167	2010	USA	F	Negative	3.834710744	35.1	20	0	0	0 of 85
123_b	2010-32153	2010	USA	F	Negative	3.834710744	35.1	20	0	0	0 of 85
124_a	2012-26182	2012	USA	F	Negative	0.595041322	44.1	15	0	0	0 of 85
124_b	2012-28250	2012	USA	F	Negative	0.595041322	44.1	15	0	0	0 of 85
125_a	2011-9158	2011	USA	F	Negative	7.173553719	21.3	6	0	0	0 of 84
125_b	2011-31879	2011	USA	F	Negative	7.173553719	21.3	6	0	0	0 of 84
126_a	2013-14699	2013	USA	F	Negative	0.826446281	41.3	150	1	0	0 of 83
126_b	2013-17383	2013	USA	F	Negative	0.826446281	41.3	150	1	0	0 of 83
127_a	2012-23932	2012	USA	F	Negative	5.487603306	20.7	6	NA	0	0 of 85
127_b	2013-2262	2013	USA	F	Negative	5.487603306	20.7	6	NA	0	0 of 85
128_a	2012-11702	2012	USA	F	Negative	1.388429752	25.6	19	0	0	0 of 85
128_b	2012-16913	2012	USA	F	Negative	1.388429752	25.6	19	0	0	0 of 85
129_a	2014-16189	2014	USA	F	Negative	0.52892562	48.6	35	0	0	0 of 84
129_b	2014-18621	2014	USA	F	Negative	0.52892562	48.6	35	0	0	0 of 84
130_a	2012-21756	2012	USA	F	Negative	0.925619835	22.7	11	1	0	0 of 84
130_b	2012-24477	2012	USA	F	Negative	0.925619835	22.7	11	1	0	0 of 84
131_a	2012-23166	2012	USA	F	Negative	1.289256198	32.8	NA	0	0	0 of 85
131_b	2012-26598	2012	USA	F	Negative	1.289256198	32.8	NA	0	0	0 of 85
132_a	2012-21837	2012	USA	F	Negative	1.487603306	24.7	4	0	0	0 of 85
132_b	2012-26390	2012	USA	F	Negative	1.487603306	24.7	4	0	0	0 of 85
133_a	2014-5762	2014	USA	M	Negative	0.033057851	52.4	NA	0	0	0 of 84
133_b	2014-5843	2014	USA	M	Negative	0.033057851	52.4	NA	0	0	0 of 84
134_a	2013-191	2012	USA	F	Negative	9.190082645	42.9	3	0	0	0 of 85
134_b	2013-37984	2013	USA	F	Negative	9.190082645	42.9	3	0	0	0 of 85
135_a	2012-36735	2012	USA	M	Negative	9.024793388	31.8	NA	0	0	0 of 85
135_b	2013-35242	2013	USA	M	Negative	9.024793388	31.8	NA	0	0	0 of 85
136_a	2013-5840	2012	USA	M	Negative	7.404958678	41.6	NA	0	0	0 of 84
136_b	2013-35251	2013	USA	M	Negative	7.404958678	41.6	NA	0	0	0 of 84
137_a	2012-37013	2012	USA	F	Negative	7.008264463	35.9	10	1	0	0 of 85
137_b	2013-32228	2013	USA	F	Negative	7.008264463	35.9	10	1	0	0 of 85
138_a	2013-4146	2012	USA	M	Negative	5.123966942	24.4	NA	0	0	0 of 84
138_b	2013-22496	2013	USA	M	Negative	5.123966942	24.4	NA	0	0	0 of 84
139_a	2013-21825	2013	USA	M	Negative	3.768595041	49.8	20	0	0	0 of 85
139_b	2013-30304	2013	USA	M	Negative	3.768595041	49.8	20	0	0	0 of 85
140_a	2013-17033	2013	USA	F	Negative	6.214876033	27.4	25	0	0	0 of 85
140_b	2013-40129	2013	USA	F	Negative	6.214876033	27.4	25	0	0	0 of 85
141_a	2013-17807	2013	USA	M	Negative	9.223140496	23.7	30	0	0	0 of 85
141_b	2013-44489	2013	USA	M	Negative	9.223140496	23.7	30	0	0	0 of 85
142_a	2013-11883	2013	USA	F	Negative	1.520661157	47.2	10	0	0	0 of 85
142_b	2013-19255	2013	USA	F	Negative	1.520661157	47.2	10	0	0	0 of 85
143_a	2013-18127	2013	USA	M	Negative	7.834710744	40.7	15	0	0	0 of 81
143_b	2013-44550	2013	USA	M	Negative	7.834710744	40.7	15	0	0	0 of 81
144_a	2013-16472	2013	USA	F	Negative	16.0661157	26.4	23	0	0	0 of 85
144_b	2014-21425	2014	USA	F	Negative	16.0661157	26.4	23	0	0	0 of 85
145_a	2013-24272	2013	USA	F	Negative	0.595041322	31.7	NA	0	0	0 of 85
145_b	2013-24299	2013	USA	F	Negative	0.595041322	31.7	NA	0	0	0 of 85
146_a	2013-23863	2013	USA	M	Negative	7.404958678	50.2	250	0	0	0 of 85
146_b	2014-1036	2013	USA	M	Negative	7.404958678	50.2	250	0	0	0 of 85
147_a	2013-24675	2013	USA	F	Negative	8.727272727	36.7	NA	0	0	0 of 85
147_b	2014-1100	2013	USA	F	Negative	8.727272727	36.7	NA	0	0	0 of 85
148_a	2013-27063	2013	USA	M	Negative	3.801652893	44.4	4	0	0	0 of 85
148_b	2013-34564	2013	USA	M	Negative	3.801652893	44.4	4	0	0	0 of 85
149_a	2013-29788	2013	USA	F	Negative	13.12396694	36.4	25	1	0	3 of 74
149_b	2014-21939	2014	USA	F	Negative	13.12396694	36.4	25	1	0	3 of 74
150_a	2013-42357	2013	USA	F	Negative	0.033057851	27.3	8	NA	0	0 of 85
150_b	2013-42358	2013	USA	F	Negative	0.033057851	27.3	8	NA	0	0 of 85
151_a	2013-42434	2013	USA	F	Negative	4.760330579	41	3	0	0	0 of 84
151_b	2014-8911	2014	USA	F	Negative	4.760330579	41	3	0	0	0 of 84
152_a	2014-23616	2014	USA	F	Negative	1.223140496	48.8	25	0	0	0 of 84
152_b	2014-26359	2014	USA	F	Negative	1.223140496	48.8	25	0	0	0 of 84
153_a	2014-25840	2014	USA	F	Negative	1.884297521	65.6	12	0	0	0 of 84
153_b	2014-29474	2014	USA	F	Negative	1.884297521	65.6	12	0	0	0 of 84
154_a	2006-37457	2006	USA	M	Negative	1.619834711	59.1	12	0	0	0 of 85
154_b	2006-37551	2006	USA	M	Negative	1.619834711	59.1	12	0	0	0 of 85
155_a	2007-36703	2007	USA	M	Negative	0.396694215	61.3	20	0	0	0 of 85
155_b	2007-36716	2007	USA	M	Negative	0.396694215	61.3	20	0	0	0 of 85
156_a	2006-26094	2006	USA	F	Negative	0.561983471	55.3	NA	0	0	0 of 84
156_b	2006-36656	2006	USA	F	Negative	0.561983471	55.3	NA	0	0	0 of 84
157_a	2006-32776	1996	USA	M	Negative	82.6446281	33.8	20	0	0	0 of 85
157_b	2007-36291	2007	USA	M	Negative	82.6446281	33.8	20	0	0	0 of 85
158_a	2010-32284	1994	USA	M	Negative	2.016528926	45.8	1000	1	0	0 of 85
158_b	2010-32508	1994	USA	M	Negative	2.016528926	45.8	1000	1	0	0 of 85
159_a	2013-18174	2013	USA	F	Negative	8.925619835	47.1	50	0	0	0 of 85
159_b	2013-44621	2013	USA	F	Negative	8.925619835	47.1	50	0	0	0 of 85
160_a	2009-27952	1993	USA	F	Negative	1.123966942	25.3	NA	0	0	1 of 84
160_b	2009-30858	1993	USA	F	Negative	1.123966942	25.3	NA	0	0	1 of 84
161_a	2008-15136	2008	USA	F	Negative	55.83471074	62.4	25	NA	0	0 of 84
161_b	2012-33841	2012	USA	F	Negative	55.83471074	62.4	25	NA	0	0 of 84
162_a	2009-985	2009	USA	M	Negative	1.190082645	60.4	100	0	0	0 of 84
162_b	2009-5880	2009	USA	M	Negative	1.190082645	60.4	100	0	0	0 of 84
163_a	2004-43128	2004	USA	F	Negative	33.71900826	45.7	100	1	0	0 of 84
163_b	2007-34862	2007	USA	F	Negative	33.71900826	45.7	100	1	0	0 of 84
164_a	2009-3587	1994	USA	M	Negative	2.94214876	42.4	10	1	0	0 of 85
164_b	2009-31021	1993	USA	M	Negative	2.94214876	42.4	10	1	0	0 of 85
165_a	2006-51413	1995	USA	M	Negative	0.330578512	30	7	0	0	0 of 85
165_b	2006-51442	1995	USA	M	Negative	0.330578512	30	7	0	0	0 of 85
166_a	2001-33346	1993	USA	F	Negative	0.033057851	23.8	30	0	0	0 of 84
166_b	2001-33348	1993	USA	F	Negative	0.033057851	23.8	30	0	0	0 of 84
167_a	2001-25498	1993	USA	F	Negative	0.925619835	19.6	15	0	0	0 of 85
167_b	2001-28382	1993	USA	F	Negative	0.925619835	19.6	15	0	0	0 of 85
168_a	1995-46836	1995	USA	F	Negative	29.12396694	29.8	5	0	0	2 of 84
168_b	2002-396	1993	USA	F	Negative	29.12396694	29.8	5	0	0	2 of 84
169_a	2007-18295	1995	USA	M	Negative	5.983471074	50	100	1	0	0 of 85
169_b	2007-18733	1994	USA	M	Negative	5.983471074	50	100	1	0	0 of 85
170_a	2009-27762	1993	USA	M	Negative	3.041322314	39	40	0	0	0 of 85
170_b	2009-28026	1994	USA	M	Negative	3.041322314	39	40	0	0	0 of 85
171_a	2006-38659	2006	USA	F	Negative	27.96694215	57.7	9	NA	0	0 of 85
171_b	2008-37744	2008	USA	F	Negative	27.96694215	57.7	9	NA	0	0 of 85
172_a	2007-19243	1996	USA	M	Negative	2.578512397	47.8	40	0	0	0 of 84
172_b	2007-19474	1996	USA	M	Negative	2.578512397	47.8	40	0	0	0 of 84
173_a	2009-1286	1994	USA	F	Negative	1.58677686	37.6	15	0	0	0 of 84
173_b	2009-11066	1994	USA	F	Negative	1.58677686	37.6	15	0	0	0 of 84
174_a	2006-56188	1995	USA	M	Negative	1.289256198	43.2	NA	1	0	0 of 85
174_b	2011-32090	1995	USA	M	Negative	1.289256198	43.2	NA	1	0	0 of 85
175_a	2009-8338	1994	USA	F	Negative	2.94214876	31.4	6	0	0	0 of 85
175_b	2009-27711	1993	USA	F	Negative	2.94214876	31.4	6	0	0	0 of 85
176_a	2009-1050	1994	USA	F	Negative	1.950413223	44.9	4	0	0	0 of 85
176_b	2009-1312	1994	USA	F	Negative	1.950413223	44.9	4	0	0	0 of 85
177_a	2009-3779	1994	USA	M	Negative	2.148760331	38.6	33	0	0	0 of 85
177_b	2009-11030	1994	USA	M	Negative	2.148760331	38.6	33	0	0	0 of 85
178_a	2015-7373	2002	USA	M	Negative	5.123966942	58.2	30	1	0	0 of 85
178_b	2015-7375	2002	USA	M	Negative	5.123966942	58.2	30	1	0	0 of 85
179_a	2013-46295	1996	USA	M	Positive	4	36.7	1000	1	0	3 of 83
179_b	2014-2746	1995	USA	M	Positive	4	36.7	1000	1	0	3 of 83
180_a	2011-38498	1995	USA	M	Positive	15.20661157	37.6	NA	1	0	0 of 85
180_b	2012-23416	1996	USA	M	Positive	15.20661157	37.6	NA	1	0	0 of 85
181_a	2011-6683	1998	USA	M	Positive	11.66942149	51	NA	1	0	0 of 85
181_b	2012-28617	1999	USA	M	Positive	11.66942149	51	NA	1	0	0 of 85
182_b	2006-55481	1996	USA	M	Negative	14.18181818	50.8	12	0	0	0 of 85
182_a	2006-23641	1994	USA	M	Negative	14.18181818	50.8	12	0	0	0 of 85
183_a	2008-36905	2008	USA	F	Negative	53.05785124	62.3	NA	0	0	0 of 85
183_b	2013-19083	2013	USA	F	Negative	53.05785124	62.3	NA	0	0	0 of 85
184_a	2011-21400	1995	USA	M	Positive	34.41322314	38.8	100	1	0	0 of 85
184_b	2011-21709	1998	USA	M	Positive	34.41322314	38.8	100	1	0	0 of 85
185_a	2012-21981	1995	USA	M	Positive	3.603305785	33.6	NA	1	0	0 of 85
185_b	2012-30103	1995	USA	M	Positive	3.603305785	33.6	NA	1	0	0 of 85
186_a	2014-5067	1996	USA	M	Positive	0.033057851	49.5	NA	1	0	0 of 85
186_b	2014-5070	1996	USA	M	Positive	0.033057851	49.5	NA	1	0	0 of 85
187_a	2006-41168	1994	USA	M	Negative	3.504132231	33.2	20	0	0	0 of 85
187_b	2006-41405	1994	USA	M	Negative	3.504132231	33.2	20	0	0	0 of 85
188_a	1995-2196	1994	USA	M	Positive	14.38016529	43.6	NA	1	0	1 of 80
188_b	1996-12350	1996	USA	M	Positive	14.38016529	43.6	NA	1	0	1 of 80
189_a	2013-43379	1995	USA	M	Positive	5.157024793	44	NA	1	0	0 of 85
189_b	2013-45155	1995	USA	M	Positive	5.157024793	44	NA	1	0	0 of 85
190_a	2001-27775	2001	USA	M	Positive	79.70247934	53.9	NA	1	0	0 of 85
190_b	2012-29775	1995	USA	M	Positive	79.70247934	53.9	NA	1	0	0 of 85
191_a	2010-3580	1995	USA	M	Positive	1.652892562	42.3	NA	1	0	0 of 84
191_b	2010-9345	1995	USA	M	Positive	1.652892562	42.3	NA	1	0	0 of 84
192_a	2015-7421	1996	USA	M	Negative	0.297520661	47.9	20	0	0	0 of 85
192_b	2015-7426	1996	USA	M	Negative	0.297520661	47.9	20	0	0	0 of 85
193_a	1998-26348	1998	USA	M	Positive	39.17355372	29.4	600	1	0	0 of 83
193_b	2001-26402	2001	USA	M	Positive	39.17355372	29.4	600	1	0	0 of 83
194_a	2006-38941	1995	USA	M	Negative	4.033057851	39.4	25	0	0	0 of 85
194_b	2006-39187	1996	USA	M	Negative	4.033057851	39.4	25	0	0	0 of 85
195_a	2015-7384	1996	USA	F	Negative	0.231404959	29.7	60	0	0	0 of 83
195_b	2015-7406	1996	USA	F	Negative	0.231404959	29.7	60	0	0	0 of 83
196_a	2006-39713	1995	USA	M	Negative	2.611570248	60.6	225	0	0	0 of 85
196_b	2006-39952	1996	USA	M	Negative	2.611570248	60.6	225	0	0	0 of 85
197_a	2005-29396	2005	USA	M	Positive	1.652892562	41.9	100	1	0	0 of 85
197_b	2005-36483	2005	USA	M	Positive	1.652892562	41.9	100	1	0	0 of 85
198_a	2011-20487	1995	USA	M	Positive	4	42.7	50	1	0	0 of 85
198_b	2011-20619	1996	USA	M	Positive	4	42.7	50	1	0	0 of 85
199_a	2006-40527	1996	USA	M	Negative	4.26446281	45.3	100	1	0	0 of 85
199_b	2006-41001	1996	USA	M	Negative	4.26446281	45.3	100	1	0	0 of 85
200_a	2014-1578	1995	USA	F	Positive	2.644628099	33.4	20	0	0	0 of 85
200_b	2014-2108	1996	USA	F	Positive	2.644628099	33.4	20	0	0	0 of 85
201_a	2009-14694	2009	USA	F	Negative	39.60330579	42.1	5	0	0	0 of 79
201_b	2012-25831	2012	USA	F	Negative	39.60330579	42.1	5	0	0	0 of 79
202_a	2007-3611	1996	USA	M	Negative	5.05785124	30.2	3	0	0	0 of 84
202_b	2007-4074	1996	USA	M	Negative	5.05785124	30.2	3	0	0	0 of 84
203_a	2010-27149	1996	USA	F	Negative	2.611570248	43.5	350	0	0	0 of 85
203_b	2010-27540	1996	USA	F	Negative	2.611570248	43.5	350	0	0	0 of 85
204_a	2006-42665	1996	USA	M	Negative	0.52892562	53.3	50	0	0	0 of 85
204_b	2006-42716	1996	USA	M	Negative	0.52892562	53.3	50	0	0	0 of 85
205_a	2014-8533	1996	USA	M	Negative	0.26446281	27.5	250	1	0	0 of 85
205_b	2014-8574	1996	USA	M	Negative	0.26446281	27.5	250	1	0	0 of 85
206_a	2014-11771	1996	USA	M	Negative	0.363636364	37.9	150	1	0	0 of 85
206_b	2014-11815	1996	USA	M	Negative	0.363636364	37.9	150	1	0	0 of 85
207_a	2014-8783	1996	USA	M	Negative	1.388429752	33.5	15	1	0	0 of 85
207_b	2014-9035	1996	USA	M	Negative	1.388429752	33.5	15	1	0	0 of 85
208_a	2014-12388	1996	USA	M	Negative	0.991735537	38.5	1000	1	0	0 of 85
208_b	2014-12471	1996	USA	M	Negative	0.991735537	38.5	1000	1	0	0 of 85
209_a	2006-55900	1996	USA	M	Negative	2.347107438	25.3	15	0	0	0 of 83
209_b	2006-56129	1996	USA	M	Negative	2.347107438	25.3	15	0	0	0 of 83
210_a	2006-42786	1996	USA	M	Negative	0.033057851	73.3	100	0	0	0 of 85
210_b	2006-42790	1996	USA	M	Negative	0.033057851	73.3	100	0	0	0 of 85
211_a	2014-15071	1996	USA	M	Negative	2.082644628	39.7	1000	1	0	0 of 84
211_b	2014-15114	1996	USA	M	Negative	2.082644628	39.7	1000	1	0	0 of 84
212_a	2014-15122	1996	USA	M	Negative	1.024793388	41.5	20	1	0	0 of 85
212_b	2014-15150	1996	USA	M	Negative	1.024793388	41.5	20	1	0	0 of 85
213_a	2014-15329	1996	USA	M	Negative	2.314049587	48.1	1000	1	0	0 of 85
213_b	2014-15390	1996	USA	M	Negative	2.314049587	48.1	1000	1	0	0 of 85
214_a	1996-57336	1996	USA	M	Negative	60.26446281	53.8	100	1	0	0 of 85
214_b	2001-16800	2001	USA	M	Negative	60.26446281	53.8	100	1	0	0 of 85
215_a	2014-14180	1996	USA	M	Negative	1.917355372	49.2	30	1	0	0 of 85
215_b	2014-14465	1996	USA	M	Negative	1.917355372	49.2	30	1	0	0 of 85
216_a	2014-13939	1996	USA	M	Negative	1.752066116	50.9	200	1	0	0 of 85
216_b	2014-14005	1996	USA	M	Negative	1.752066116	50.9	200	1	0	0 of 85
217_a	2002-38313	2002	USA	M	Positive	39.80165289	51.9	20	1	0	0 of 85
217_b	2012-22063	1999	USA	M	Positive	39.80165289	51.9	20	1	0	0 of 85
218_a	2009-33079	2001	USA	F	Negative	0.925619835	52.1	NA	0	0	0 of 85
218_b	2009-33295	2001	USA	F	Negative	0.925619835	52.1	NA	0	0	0 of 85
219_a	2014-7120	1997	USA	M	Negative	0.628099174	29.7	5	0	0	0 of 85
219_b	2014-7148	1997	USA	M	Negative	0.628099174	29.7	5	0	0	0 of 85
220_a	2013-20028	2013	USA	F	Negative	82.6446281	37.4	35	0	0	0 of 85
220_b	2014-12684	1997	USA	F	Negative	82.6446281	37.4	35	0	0	0 of 85
221_a	2014-20636	1997	USA	F	Negative	9.685950413	24.1	50	0	0	0 of 85
221_b	2014-20687	1998	USA	F	Negative	9.685950413	24.1	50	0	0	0 of 85
222_a	2009-8262	2009	USA	F	Negative	1.123966942	42.5	40	1	0	0 of 85
222_b	2009-11519	2009	USA	F	Negative	1.123966942	42.5	40	1	0	0 of 85
223_a	2008-2074	1997	USA	M	Negative	0.760330579	24.9	15	0	0	0 of 85
223_b	2009-24362	1997	USA	M	Negative	0.760330579	24.9	15	0	0	0 of 85
224_a	2014-7160	1997	USA	M	Negative	7.537190083	53.9	40	0	0	0 of 85
224_b	2014-12570	1998	USA	M	Negative	7.537190083	53.9	40	0	0	0 of 85
225_a	2008-27786	1998	USA	F	Negative	1.983471074	44.7	NA	0	0	0 of 85
225_b	2008-28076	1998	USA	F	Negative	1.983471074	44.7	NA	0	0	0 of 85
226_a	2014-7914	1998	USA	F	Negative	1.024793388	27.2	7	0	0	0 of 84
226_b	2014-7945	1998	USA	F	Negative	1.024793388	27.2	7	0	0	0 of 84
227_a	2008-28529	1998	USA	F	Negative	2.809917355	26.9	3	0	0	0 of 80
227_b	2008-29150	1998	USA	F	Negative	2.809917355	26.9	3	0	0	0 of 80
228_a	2014-16337	1998	USA	F	Negative	0.628099174	19.3	15	0	0	0 of 85
228_b	2014-16388	1998	USA	F	Negative	0.628099174	19.3	15	0	0	0 of 85
229_a	2014-8199	1998	USA	F	Negative	13.48760331	18	5	0	0	0 of 85
229_b	2014-13216	1999	USA	F	Negative	13.48760331	18	5	0	0	0 of 85
230_a	2000-14433	2000	USA	M	Positive	24	30.9	500	1	0	0 of 82
230_b	2012-2746	1998	USA	M	Positive	24	30.9	500	1	0	0 of 82
231_a	2014-12527	1998	USA	M	Negative	10.7768595	58.1	12	0	0	0 of 84
231_b	2014-13207	1999	USA	M	Negative	10.7768595	58.1	12	0	0	0 of 84
232_a	2014-18720	1998	USA	F	Negative	5.818181818	23.4	5	0	0	0 of 85
232_b	2014-25217	1998	USA	F	Negative	5.818181818	23.4	5	0	0	0 of 85
233_a	2009-20576	2000	USA	F	Negative	2.181818182	47.5	11	0	0	0 of 85
233_b	2009-20816	2000	USA	F	Negative	2.181818182	47.5	11	0	0	0 of 85
234_a	2007-20029	2007	USA	M	Positive	82.6446281	44.9	100	1	0	0 of 84
234_b	2012-2580	1998	USA	M	Positive	82.6446281	44.9	100	1	0	0 of 84
235_a	2004-50893	2004	USA	M	Negative	2.611570248	35.5	2	0	0	0 of 85
235_b	2005-14133	2005	USA	M	Negative	2.611570248	35.5	2	0	0	0 of 85
236_a	2001-6728	2001	USA	M	Negative	65.2231405	25	100	1	0	0 of 85
236_b	2006-33366	2006	USA	M	Negative	65.2231405	25	100	1	0	0 of 85
237_a	2014-12558	1998	USA	F	Negative	6.247933884	24.1	50	0	0	0 of 83
237_b	2014-13281	1999	USA	F	Negative	6.247933884	24.1	50	0	0	0 of 83
238_a	2014-18434	1998	USA	F	Negative	2.776859504	42.2	8	0	0	0 of 85
238_b	2014-18748	1998	USA	F	Negative	2.776859504	42.2	8	0	0	0 of 85
239_a	2012-2472	1998	USA	F	Positive	1.58677686	19.9	20	0	0	0 of 84
239_b	2012-4165	1998	USA	F	Positive	1.58677686	19.9	20	0	0	0 of 84
240_a	2014-12617	1998	USA	F	Negative	2.578512397	20.3	5	0	0	0 of 85
240_b	2014-12777	1998	USA	F	Negative	2.578512397	20.3	5	0	0	0 of 85
241_a	2014-18469	1998	USA	M	Negative	0.628099174	36.3	17	0	0	0 of 85
241_b	2014-18478	1998	USA	M	Negative	0.628099174	36.3	17	0	0	0 of 85
242_a	2000-29630	2000	USA	M	Positive	13.02479339	47.7	30	1	0	0 of 83
242_b	2001-28164	2001	USA	M	Positive	13.02479339	47.7	30	1	0	0 of 83
243_a	1996-48927	1996	USA	M	Negative	71.50413223	40.8	1000	1	0	0 of 84
243_b	2002-12329	2002	USA	M	Negative	71.50413223	40.8	1000	1	0	0 of 84
244_a	2014-18606	1998	USA	M	Negative	4.429752066	30.9	NA	0	0	0 of 84
244_b	2014-18878	1999	USA	M	Negative	4.429752066	30.9	NA	0	0	0 of 84
245_a	2014-18625	1998	USA	F	Negative	0.462809917	28.9	10	0	0	0 of 84
245_b	2014-21223	1998	USA	F	Negative	0.462809917	28.9	10	0	0	0 of 84
246_a	2011-1167	2010	USA	F	Negative	25.19008264	48.8	50	1	0	0 of 85
246_b	2012-32129	2012	USA	F	Negative	25.19008264	48.8	50	1	0	0 of 85
247_a	2014-12791	1998	USA	F	Negative	0.892561983	30.1	14	0	0	0 of 85
247_b	2014-13123	1998	USA	F	Negative	0.892561983	30.1	14	0	0	0 of 85
248_a	2014-13081	1999	USA	F	Negative	0.925619835	24	6	0	0	0 of 83
248_b	2014-13168	1999	USA	F	Negative	0.925619835	24	6	0	0	0 of 83
249_a	2008-34377	1999	USA	F	Negative	2.644628099	24.5	30	1	0	0 of 85
249_b	2014-21248	1999	USA	F	Negative	2.644628099	24.5	30	1	0	0 of 85
250_a	2014-19768	1999	USA	M	Negative	3.669421488	28.5	35	1	0	0 of 85
250_b	2014-27292	1999	USA	M	Negative	3.669421488	28.5	35	1	0	0 of 85
251_a	2009-26501	2000	USA	F	Negative	22.41322314	34.7	3	0	0	0 of 85
251_b	2014-13461	1999	USA	F	Negative	22.41322314	34.7	3	0	0	0 of 85
252_a	2002-1851	2002	USA	M	Positive	32.79338843	58.9	NA	1	0	0 of 83
252_b	2012-11117	1999	USA	M	Positive	32.79338843	58.9	NA	1	0	0 of 83
253_a	2002-13441	2002	USA	M	Positive	0.925619835	46.7	100	1	0	0 of 85
253_b	2002-15470	2002	USA	M	Positive	0.925619835	46.7	100	1	0	0 of 85
254_a	2005-32763	2005	USA	F	Negative	30.08264463	68.1	4	0	0	0 of 79
254_b	2008-684	2008	USA	F	Negative	30.08264463	68.1	4	0	0	0 of 79
255_a	2014-12952	1999	USA	F	Negative	4.859504132	30.2	15	0	0	0 of 85
255_b	2014-13562	1999	USA	F	Negative	4.859504132	30.2	15	0	0	0 of 85
256_a	2014-13065	1999	USA	F	Negative	2.776859504	22	20	0	0	0 of 81
256_b	2014-13457	1999	USA	F	Negative	2.776859504	22	20	0	0	0 of 81
257_a	2014-21282	1999	USA	M	Negative	2.710743802	33.2	NA	0	0	0 of 85
257_b	2014-21310	1999	USA	M	Negative	2.710743802	33.2	NA	0	0	0 of 85
258_a	2014-13384	1999	USA	M	Negative	4.661157025	28.7	6	0	0	0 of 85
258_b	2014-21335	1999	USA	M	Negative	4.661157025	28.7	6	0	0	0 of 85
259_a	2001-16887	2001	USA	M	Positive	10.08264463	45.2	100	1	0	0 of 79
259_b	2002-12073	2002	USA	M	Positive	10.08264463	45.2	100	1	0	0 of 79
260_a	2002-11530	2002	USA	M	Positive	28.82644628	45.7	100	1	0	0 of 80
260_b	2012-35830	1999	USA	M	Positive	28.82644628	45.7	100	1	0	0 of 80
261_a	2014-19788	1999	USA	M	Negative	3.504132231	32.6	50	0	0	0 of 85
261_b	2014-25365	1999	USA	M	Negative	3.504132231	32.6	50	0	0	0 of 85
262_a	2014-13398	1999	USA	F	Negative	1.190082645	27.2	150	1	0	0 of 85
262_b	2014-13513	1999	USA	F	Negative	1.190082645	27.2	150	1	0	0 of 85
263_a	2012-16288	1999	USA	F	Positive	0.429752066	49.8	25	0	0	0 of 85
263_b	2012-16328	1999	USA	F	Positive	0.429752066	49.8	25	0	0	0 of 85
264_a	2014-13553	1999	USA	F	Negative	3.20661157	25.5	8	0	0	0 of 85
264_b	2014-21452	1999	USA	F	Negative	3.20661157	25.5	8	0	0	0 of 85
265_a	2004-51975	2004	USA	M	Positive	58.67768595	36.2	100	1	0	2 of 83
265_b	2012-15811	1999	USA	M	Positive	58.67768595	36.2	100	1	0	2 of 83
266_a	2003-15983	2003	USA	M	Positive	45.98347107	50.6	200	1	0	0 of 85
266_b	2012-15570	1999	USA	M	Positive	45.98347107	50.6	200	1	0	0 of 85
267_a	2014-13528	1999	USA	F	Negative	0.694214876	21.3	2	0	0	2 of 85
267_b	2014-13540	1999	USA	F	Negative	0.694214876	21.3	2	0	0	2 of 85
268_a	2014-25340	1999	USA	F	Negative	1.388429752	19.6	5	0	0	0 of 85
268_b	2014-27289	1999	USA	F	Negative	1.388429752	19.6	5	0	0	0 of 85
269_a	2000-7843	2000	USA	M	Positive	14.28099174	41.1	1000	1	0	0 of 82
269_b	2001-12721	2001	USA	M	Positive	14.28099174	41.1	1000	1	0	0 of 82
270_a	2000-2081	2000	USA	M	Positive	10.61157025	39.8	20	1	0	0 of 85
270_b	2001-453	2000	USA	M	Positive	10.61157025	39.8	20	1	0	0 of 85
271_a	2000-3871	2000	USA	F	Positive	14.41322314	38.2	5	1	0	0 of 85
271_b	2001-9288	2001	USA	F	Positive	14.41322314	38.2	5	1	0	0 of 85
272_a	2009-23974	2000	USA	F	Negative	0.925619835	18.7	10	0	0	0 of 85
272_b	2009-24027	2000	USA	F	Negative	0.925619835	18.7	10	0	0	0 of 85
273_a	2009-24018	2000	USA	F	Negative	3.933884298	23.5	8	0	0	2 of 83
273_b	2009-24246	2000	USA	F	Negative	3.933884298	23.5	8	0	0	2 of 83
274_a	2006-47038	2005	Peru	F	Positive	0.033057851	26.2	30	NA	0	0 of 85
274_b	2006-47039	2005	Peru	F	Positive	0.033057851	26.2	30	NA	0	0 of 85
275_a	2006-44469	2005	Peru	F	Positive	0.462809917	27	NA	NA	0	0 of 85
275_b	2006-44483	2005	Peru	F	Positive	0.462809917	27	NA	NA	0	0 of 85
276_a	2006-45972	2005	Peru	F	Positive	0.132231405	25.1	2	NA	0	0 of 85
276_b	2006-45976	2005	Peru	F	Positive	0.132231405	25.1	2	NA	0	0 of 85
277_a	2006-46434	2005	Peru	F	Positive	0.165289256	30.2	6	NA	0	0 of 85
277_b	2006-46439	2005	Peru	F	Positive	0.165289256	30.2	6	NA	0	0 of 85
278_a	2006-46744	2005	Peru	F	Positive	0.363636364	23.6	7	NA	0	0 of 85
278_b	2006-46755	2005	Peru	F	Positive	0.363636364	23.6	7	NA	0	0 of 85
279_a	2006-46903	2005	Peru	F	Positive	0.033057851	38.6	3	NA	0	0 of 85
279_b	2006-46904	2005	Peru	F	Positive	0.033057851	38.6	3	NA	0	0 of 85
280_a	2006-45646	2005	Peru	F	Positive	0.066115702	34	5	NA	0	0 of 85
280_b	2006-45648	2005	Peru	F	Positive	0.066115702	34	5	NA	0	0 of 85
281_a	2006-46910	2005	Peru	F	Positive	1.619834711	23.3	3	NA	0	0 of 85
281_b	2006-46959	2005	Peru	F	Positive	1.619834711	23.3	3	NA	0	0 of 85
282_a	2006-6534	2004	USA	M	Negative	6.347107438	37	15	1	0	0 of 85
282_b	2006-6538	2004	USA	M	Negative	6.347107438	37	15	1	0	0 of 85
283_a	2006-6536	2004	USA	M	Negative	7.074380165	31	25	1	0	0 of 85
283_b	2006-6543	2005	USA	M	Negative	7.074380165	31	25	1	0	0 of 85
284_a	2006-6553	2004	USA	M	Negative	12.69421488	51	NA	1	0	0 of 84
284_b	2006-6672	2005	USA	M	Negative	12.69421488	51	NA	1	0	0 of 84
285_a	2006-6555	2004	USA	M	Negative	10.14876033	40	7	1	0	0 of 85
285_b	2006-6663	2005	USA	M	Negative	10.14876033	40	7	1	0	0 of 85
286_a	2006-6645	2005	USA	M	Negative	12.46280992	36	24	1	0	0 of 83
286_b	2007-44247	2006	USA	M	Negative	12.46280992	36	24	1	0	0 of 83
287_a	2006-6665	2005	USA	M	Negative	8.859504132	29	6	1	0	0 of 85
287_b	2007-44245	2006	USA	M	Negative	8.859504132	29	6	1	0	0 of 85
288_a	2006-6693	2005	USA	M	Negative	5.685950413	35	30	1	0	0 of 85
288_b	2007-44248	2006	USA	M	Negative	5.685950413	35	30	1	0	0 of 85
289_a	2006-29183	2003	USA	M	Negative	15.80165289	28	2	1	0	0 of 83
289_b	2006-29238	2005	USA	M	Negative	15.80165289	28	2	1	0	0 of 83
290_a	2006-29195	2004	USA	M	Negative	6.512396694	43	13	1	0	0 of 85
290_b	2006-29219	2004	USA	M	Negative	6.512396694	43	13	1	0	0 of 85
291_a	2006-29204	2004	USA	M	Negative	8.958677686	44	1	1	0	0 of 85
291_b	2006-29244	2005	USA	M	Negative	8.958677686	44	1	1	0	0 of 85
292_a	2006-29215	2004	USA	M	Negative	9.785123967	27	11	1	0	0 of 85
292_b	2006-29261	2005	USA	M	Negative	9.785123967	27	11	1	0	0 of 85
293_a	2006-29268	2005	USA	M	Negative	1.884297521	29	300	1	0	0 of 82
293_b	2006-29272	2005	USA	M	Negative	1.884297521	29	300	1	0	0 of 82
294_a	2006-29274	2005	USA	M	Negative	15.9338843	34	12	1	0	0 of 85
294_b	2007-40637	2007	USA	M	Negative	15.9338843	34	12	1	0	0 of 85
295_a	2006-29286	2006	USA	M	Negative	2.049586777	47	NA	1	0	0 of 85
295_b	2007-40621	2006	USA	M	Negative	2.049586777	47	NA	1	0	0 of 85
296_a	2006-21878	2005	Zimbabwe	F	Negative	14.14876033	46	1	0	0	0 of 85
296_b	2007-38094	2004	Zimbabwe	F	Negative	14.14876033	46	1	0	0	0 of 85
297_a	2006-21879	2005	Zimbabwe	F	Negative	9.752066116	25	1	0	0	0 of 85
297_b	2007-38090	2004	Zimbabwe	F	Negative	9.752066116	25	1	0	0	0 of 85
298_a	2006-21881	2005	Zimbabwe	F	Negative	12.03305785	24	1	0	0	0 of 84
298_b	2007-38125	2004	Zimbabwe	F	Negative	12.03305785	24	1	0	0	0 of 84
299_a	2007-38117	2004	Zimbabwe	F	Negative	7.107438017	24	1	0	0	0 of 85
299_b	2007-38152	2005	Zimbabwe	F	Negative	7.107438017	24	1	0	0	0 of 85
300_a	2006-21810	2005	Zimbabwe	F	Negative	12.72727273	39	1	0	0	0 of 85
300_b	2007-38097	2004	Zimbabwe	F	Negative	12.72727273	39	1	0	0	0 of 85
301_a	2006-21819	2006	Zimbabwe	F	Negative	15.9338843	35	1	0	0	0 of 83
301_b	2007-38091	2004	Zimbabwe	F	Negative	15.9338843	35	1	0	0	0 of 83
302_a	2006-21888	2005	Zimbabwe	F	Negative	9.05785124	26	1	0	0	0 of 84
302_b	2007-38123	2004	Zimbabwe	F	Negative	9.05785124	26	1	0	0	0 of 84
303_b	2007-38121	2004	Zimbabwe	F	Negative	13.98347107	19	1	0	0	0 of 85
303_a	2006-21822	2005	Zimbabwe	F	Negative	13.98347107	19	1	0	0	0 of 85
304_a	2006-21893	2005	Zimbabwe	F	Negative	5.553719008	29	1	0	0	0 of 85
304_b	2007-38146	2005	Zimbabwe	F	Negative	5.553719008	29	1	0	0	0 of 85
305_a	2006-21828	2005	Zimbabwe	F	Negative	1.388429752	20	1	0	0	0 of 85
305_b	2006-21829	2006	Zimbabwe	F	Negative	1.388429752	20	1	0	0	0 of 85
306_a	2006-21832	2005	Zimbabwe	F	Negative	4.396694215	18	1	0	0	0 of 85
306_b	2006-21897	2005	Zimbabwe	F	Negative	4.396694215	18	1	0	0	0 of 85
307_a	2007-38022	2006	Zimbabwe	F	Negative	14.41322314	30	1	0	0	0 of 85
307_b	2007-38153	2005	Zimbabwe	F	Negative	14.41322314	30	1	0	0	0 of 85
308_a	2007-38037	2006	Zimbabwe	F	Negative	1.190082645	41	1	0	0	0 of 85
308_b	2007-38048	2006	Zimbabwe	F	Negative	1.190082645	41	1	0	0	0 of 85
309_a	2006-21841	2006	Zimbabwe	F	Negative	10.6446281	30	NA	0	0	0 of 85
309_b	2007-38072	2007	Zimbabwe	F	Negative	10.6446281	30	NA	0	0	0 of 85
310_a	2006-21905	2005	Zimbabwe	F	Negative	9.454545455	23	1	0	0	0 of 85
310_b	2007-38023	2006	Zimbabwe	F	Negative	9.454545455	23	1	0	0	0 of 85
311_a	2006-21908	2005	Zimbabwe	F	Negative	9.917355372	31	1	0	0	0 of 85
311_b	2007-38027	2006	Zimbabwe	F	Negative	9.917355372	31	1	0	0	0 of 85
312_a	2006-21845	2006	Zimbabwe	F	Negative	6.876033058	20	1	0	0	0 of 85
312_b	2007-38042	2006	Zimbabwe	F	Negative	6.876033058	20	1	0	0	0 of 85
313_a	2006-21911	2005	Zimbabwe	F	Negative	9.917355372	19	1	0	0	0 of 85
313_b	2007-38034	2006	Zimbabwe	F	Negative	9.917355372	19	1	0	0	0 of 85
314_a	2007-38039	2006	Zimbabwe	F	Negative	2.578512397	46	1	0	0	0 of 85
314_b	2007-38056	2006	Zimbabwe	F	Negative	2.578512397	46	1	0	0	0 of 85
315_a	2006-21859	2006	Zimbabwe	F	Negative	12.39669421	19	1	0	0	0 of 85
315_b	2007-38081	2007	Zimbabwe	F	Negative	12.39669421	19	1	0	0	0 of 85
316_a	2007-38057	2006	Zimbabwe	F	Negative	4.892561983	31	1	0	0	0 of 85
316_b	2007-38078	2007	Zimbabwe	F	Negative	4.892561983	31	1	0	0	0 of 85
317_a	2007-38028	2006	Zimbabwe	F	Negative	1.05785124	23	1	0	0	1 of 81
317_b	2007-38035	2006	Zimbabwe	F	Negative	1.05785124	23	1	0	0	1 of 81
318_a	2007-38074	2007	Zimbabwe	F	Negative	1.818181818	31	1	0	0	0 of 84
318_b	2007-38076	2007	Zimbabwe	F	Negative	1.818181818	31	1	0	0	0 of 84
319_a	2007-38052	2006	Zimbabwe	F	Negative	7.537190083	29	1	0	0	0 of 85
319_b	2007-38080	2007	Zimbabwe	F	Negative	7.537190083	29	1	0	0	0 of 85
320_a	2007-38021	2006	Zimbabwe	F	Negative	9.983471074	21	1	0	0	0 of 85
320_b	2007-38079	2007	Zimbabwe	F	Negative	9.983471074	21	1	0	0	0 of 85
321_a	2007-38062	2006	Zimbabwe	F	Negative	7.867768595	43	1	0	0	0 of 85
321_b	2007-38088	2007	Zimbabwe	F	Negative	7.867768595	43	1	0	0	0 of 85
322_a	2006-20555	2005	Zambia	F	Negative	9.520661157	26	1	0	0	0 of 85
322_b	2006-22225	2004	Zambia	F	Negative	9.520661157	26	1	0	0	0 of 85
323_a	2006-19400	2005	Zambia	F	Negative	5.619834711	37	1	0	0	0 of 84
323_b	2006-22203	2004	Zambia	F	Negative	5.619834711	37	1	0	0	0 of 84
324_a	2006-20276	2005	Zambia	F	Negative	8.991735537	33	NA	0	0	0 of 85
324_b	2006-22147	2004	Zambia	F	Negative	8.991735537	33	NA	0	0	0 of 85
325_a	2006-20600	2005	Zambia	F	Negative	11.8677686	21	1	0	0	0 of 84
325_b	2006-22177	2004	Zambia	F	Negative	11.8677686	21	1	0	0	0 of 84
326_a	2006-20318	2005	Zambia	F	Negative	0.595041322	22	1	0	0	0 of 85
326_b	2006-20547	2005	Zambia	F	Negative	0.595041322	22	1	0	0	0 of 85
327_a	2006-20539	2005	Zambia	F	Negative	15.33884298	26	1	0	0	0 of 85
327_b	2006-46107	2006	Zambia	F	Negative	15.33884298	26	1	0	0	0 of 85
328_a	2006-20595	2005	Zambia	F	Negative	6.082644628	27	NA	0	0	0 of 85
328_b	2006-29053	2005	Zambia	F	Negative	6.082644628	27	NA	0	0	0 of 85
329_a	2006-20620	2005	Zambia	F	Positive	15.73553719	32	NA	0	0	0 of 85
329_b	2007-22825	2007	Zambia	F	Positive	15.73553719	32	NA	0	0	0 of 85
330_a	2006-19390	2005	Zambia	F	Negative	13.2892562	40	1	0	0	0 of 85
330_b	2006-46111	2006	Zambia	F	Negative	13.2892562	40	1	0	0	0 of 85
331_a	2006-20300	2005	Zambia	F	Negative	11.17355372	47	1	0	0	0 of 85
331_b	2006-46122	2006	Zambia	F	Negative	11.17355372	47	1	0	0	0 of 85
332_a	2006-19354	2005	Zambia	F	Negative	15.96694215	24	1	0	0	0 of 85
332_b	2007-8199	2006	Zambia	F	Negative	15.96694215	24	1	0	0	0 of 85
333_a	2006-19377	2005	Zambia	F	Negative	15.9338843	24	1	0	0	0 of 85
333_b	2007-8215	2006	Zambia	F	Negative	15.9338843	24	1	0	0	0 of 85
334_a	2006-20261	2005	Zambia	F	Negative	6.446280992	36	1	0	0	0 of 85
334_b	2006-20691	2006	Zambia	F	Negative	6.446280992	36	1	0	0	0 of 85
335_a	2006-46133	2006	Zambia	F	Negative	3.20661157	31	NA	0	0	0 of 83
335_b	2007-8224	2006	Zambia	F	Negative	3.20661157	31	NA	0	0	0 of 83
336_a	2006-46011	2006	Zambia	F	Negative	12.29752066	33	1	0	0	0 of 83
336_b	2007-22819	2007	Zambia	F	Negative	12.29752066	33	1	0	0	0 of 83
337_a	2006-20653	2005	Zambia	F	Negative	16	18	1	0	0	0 of 85
337_b	2007-30256	2007	Zambia	F	Negative	16	18	1	0	0	0 of 85
338_a	2006-46129	2006	Zambia	F	Negative	7.603305785	23	1	0	0	0 of 85
338_b	2007-22835	2007	Zambia	F	Negative	7.603305785	23	1	0	0	0 of 85
339_a	2006-19417	2006	Zambia	F	Negative	12.29752066	20	1	0	0	0 of 85
339_b	2007-30258	2007	Zambia	F	Negative	12.29752066	20	1	0	0	0 of 85
340_a	2010-15517	2009	Zambia	F	Negative	0.363636364	NA	NA	0	0	0 of 84
340_b	2010-15522	2009	Zambia	F	Negative	0.363636364	NA	NA	0	0	0 of 84
341_a	2006-20553	2005	Zambia	F	Negative	14.31404959	41	1	0	0	0 of 82
341_b	2006-22096	2004	Zambia	F	Negative	14.31404959	41	1	0	0	0 of 82
342_a	2006-20672	2005	Zambia	F	Negative	3.966942149	26	2	0	0	0 of 85
342_b	2006-23250	2005	Zambia	F	Negative	3.966942149	26	2	0	0	0 of 85
343_a	2006-29073	2005	Zambia	F	Negative	10.5785124	50	1	0	0	0 of 85
343_b	2006-46046	2006	Zambia	F	Negative	10.5785124	50	1	0	0	0 of 85
344_a	2006-20570	2005	Zambia	F	Negative	5.520661157	42	1	0	0	0 of 85
344_b	2006-46054	2006	Zambia	F	Negative	5.520661157	42	1	0	0	0 of 85
345_a	2006-22181	2004	Zambia	F	Negative	16.49586777	21	1	0	0	0 of 85
345_b	2006-46067	2006	Zambia	F	Negative	16.49586777	21	1	0	0	0 of 85
346_a	2006-23351	2006	Zambia	F	Negative	12.29752066	27	1	0	0	0 of 85
346_b	2006-29062	2005	Zambia	F	Negative	12.29752066	27	1	0	0	0 of 85
347_a	2006-20568	2005	Zambia	F	Negative	8.330578512	29	1	0	0	0 of 85
347_b	2006-23152	2004	Zambia	F	Negative	8.330578512	29	1	0	0	0 of 85
348_a	2006-23254	2005	Zambia	F	Negative	8.892561983	29	1	0	0	0 of 85
348_b	2006-46091	2006	Zambia	F	Negative	8.892561983	29	1	0	0	0 of 85
349_a	2006-20316	2005	Zambia	F	Negative	14.41322314	24	1	0	0	0 of 85
349_b	2007-8220	2006	Zambia	F	Negative	14.41322314	24	1	0	0	0 of 85
350_a	2006-19412	2005	Zambia	F	Positive	10.87603306	22	NA	0	0	3 of 83
350_b	2007-8239	2006	Zambia	F	Positive	10.87603306	22	NA	0	0	3 of 83
351_a	2006-46014	2006	Zambia	F	Negative	6.743801653	43	1	0	0	0 of 85
351_b	2007-8185	2006	Zambia	F	Negative	6.743801653	43	1	0	0	0 of 85
352_a	2006-20308	2005	Zambia	F	Negative	10.5785124	24	1	0	0	1 of 85
352_b	2006-46112	2006	Zambia	F	Negative	10.5785124	24	1	0	0	1 of 85
353_a	2006-46120	2006	Zambia	F	Negative	2.016528926	28	1	0	0	0 of 85
353_b	2007-8200	2006	Zambia	F	Negative	2.016528926	28	1	0	0	0 of 85
354_a	2006-46113	2006	Zambia	F	Negative	1.619834711	37	1	0	0	0 of 85
354_b	2007-8178	2006	Zambia	F	Negative	1.619834711	37	1	0	0	0 of 85
355_a	2006-20323	2005	Zambia	F	Negative	13.09090909	38	1	0	0	0 of 84
355_b	2007-8204	2006	Zambia	F	Negative	13.09090909	38	1	0	0	0 of 84
356_a	2007-8202	2006	Zambia	F	Negative	5.950413223	32	1	0	0	0 of 85
356_b	2007-22832	2007	Zambia	F	Negative	5.950413223	32	1	0	0	0 of 85
357_a	2006-46053	2006	Zambia	F	Negative	3.107438017	25	NA	0	0	0 of 85
357_b	2006-46102	2006	Zambia	F	Negative	3.107438017	25	NA	0	0	0 of 85
358_a	2007-8206	2006	Zambia	F	Negative	9.05785124	27	1	0	0	0 of 84
358_b	2007-40483	2007	Zambia	F	Negative	9.05785124	27	1	0	0	0 of 84
359_a	2006-46103	2006	Zambia	F	Negative	12.56198347	37	1	0	0	0 of 85
359_b	2007-40484	2007	Zambia	F	Negative	12.56198347	37	1	0	0	0 of 85
360_a	2006-46069	2006	Zambia	F	Negative	12.82644628	20	1	0	0	0 of 85
360_b	2007-30259	2007	Zambia	F	Negative	12.82644628	20	1	0	0	0 of 85
361_a	2007-39435	2004	South Africa	F	Negative	4.991735537	22	1	0	0	0 of 84
361_b	2007-39481	2005	South Africa	F	Negative	4.991735537	22	1	0	0	0 of 84
362_a	2007-39512	2005	South Africa	F	Negative	3.041322314	33	1	0	0	0 of 85
362_b	2007-39547	2005	South Africa	F	Negative	3.041322314	33	1	0	0	0 of 85
363_a	2006-29295	2004	South Africa	F	Negative	17.88429752	28	1	0	0	0 of 85
363_b	2007-39648	2006	South Africa	F	Negative	17.88429752	28	1	0	0	0 of 85
364_a	2007-39479	2005	South Africa	F	Negative	9.719008264	25	1	0	0	0 of 85
364_b	2007-39640	2006	South Africa	F	Negative	9.719008264	25	1	0	0	0 of 85
365_a	2007-38588	2006	South Africa	F	Positive	6.876033058	22	NA	0	0	0 of 82
365_b	2007-39671	2006	South Africa	F	Positive	6.876033058	22	NA	0	0	0 of 82
366_a	2007-39525	2005	South Africa	F	Negative	7.636363636	45	1	0	0	0 of 85
366_b	2007-39663	2006	South Africa	F	Negative	7.636363636	45	1	0	0	0 of 85
367_a	2007-39638	2006	South Africa	F	Negative	11.10743802	20	2	0	0	0 of 85
367_b	2007-39728	2007	South Africa	F	Negative	11.10743802	20	2	0	0	0 of 85
368_a	2007-39570	2005	South Africa	F	Negative	3.008264463	28	2	0	0	0 of 85
368_b	2007-39641	2006	South Africa	F	Negative	3.008264463	28	2	0	0	0 of 85
369_a	2007-39735	2007	South Africa	F	Negative	6.876033058	42	1	0	0	0 of 85
369_b	2007-42396	2007	South Africa	F	Negative	6.876033058	42	1	0	0	0 of 85
370_a	2007-38244	2004	Peru	M	Negative	6.67768595	29	10	1	0	0 of 84
370_b	2007-38692	2005	Peru	M	Negative	6.67768595	29	10	1	0	0 of 84
371_a	2007-38185	2004	Peru	M	Negative	6.280991736	28	48	1	0	0 of 85
371_b	2007-38235	2004	Peru	M	Negative	6.280991736	28	48	1	0	0 of 85
372_a	2007-38663	2005	Peru	M	Negative	5.851239669	29	1	1	0	0 of 85
372_b	2007-38821	2005	Peru	M	Negative	5.851239669	29	1	1	0	0 of 85
373_a	2007-38611	2004	Peru	M	Negative	7.272727273	31	4	1	0	0 of 85
373_b	2007-38741	2005	Peru	M	Negative	7.272727273	31	4	1	0	0 of 85
374_a	2007-38204	2004	Peru	M	Negative	10.87603306	34	NA	1	0	0 of 85
374_b	2007-38733	2005	Peru	M	Negative	10.87603306	34	NA	1	0	0 of 85
375_a	2007-38196	2004	Peru	M	Negative	1.652892562	36	6	1	0	0 of 85
375_b	2007-38218	2004	Peru	M	Negative	1.652892562	36	6	1	0	0 of 85
376_a	2007-38728	2005	Peru	M	Negative	5.223140496	24	12	1	0	0 of 85
376_b	2007-38856	2005	Peru	M	Negative	5.223140496	24	12	1	0	0 of 85
377_a	2007-38835	2005	Peru	M	Negative	3.371900826	25	NA	1	0	0 of 84
377_b	2007-39083	2005	Peru	M	Negative	3.371900826	25	NA	1	0	0 of 84
378_a	2007-38605	2004	Peru	M	Negative	6.479338843	37	12	1	0	0 of 85
378_b	2007-38719	2005	Peru	M	Negative	6.479338843	37	12	1	0	0 of 85
379_a	2007-38687	2005	Peru	M	Negative	6.94214876	34	20	1	0	0 of 85
379_b	2007-38847	2005	Peru	M	Negative	6.94214876	34	20	1	0	0 of 85
380_a	2007-38905	2006	Peru	M	Negative	4.396694215	54	NA	1	0	0 of 85
380_b	2007-39102	2006	Peru	M	Negative	4.396694215	54	NA	1	0	0 of 85
381_a	2007-38885	2006	Peru	M	Negative	3.47107438	28	2	1	0	0 of 85
381_b	2007-38925	2006	Peru	M	Negative	3.47107438	28	2	1	0	0 of 85
382_a	2007-38863	2006	Peru	M	Negative	4.958677686	30	70	1	0	0 of 85
382_b	2007-38927	2006	Peru	M	Negative	4.958677686	30	70	1	0	0 of 85
383_a	2007-38897	2006	Peru	M	Negative	3.900826446	35	1	1	0	0 of 85
383_b	2007-39103	2006	Peru	M	Negative	3.900826446	35	1	1	0	0 of 85
384_a	2007-39080	2005	Peru	M	Negative	9.454545455	32	15	1	0	0 of 84
384_b	2007-39258	2006	Peru	M	Negative	9.454545455	32	15	1	0	0 of 84
385_a	2007-39087	2005	Peru	M	Negative	13.38842975	38	3	1	0	0 of 84
385_b	2007-39280	2007	Peru	M	Negative	13.38842975	38	3	1	0	0 of 84
386_a	2007-39304	2007	Peru	M	Negative	0.595041322	46	4	1	0	0 of 85
386_b	2007-39306	2007	Peru	M	Negative	0.595041322	46	4	1	0	0 of 85
387_a	2007-38893	2006	Peru	M	Negative	13.3553719	21	60	1	0	0 of 85
387_b	2007-39295	2007	Peru	M	Negative	13.3553719	21	60	1	0	0 of 85
388_a	2007-39301	2007	Peru	M	Positive	5.190082645	24	NA	1	0	0 of 85
388_b	2008-29182	2008	Peru	M	Positive	5.190082645	24	NA	1	0	0 of 85
389_a	2007-38913	2006	Peru	M	Negative	9.785123967	31	5	1	0	0 of 85
389_b	2007-39288	2007	Peru	M	Negative	9.785123967	31	5	1	0	0 of 85
390_a	2007-38197	2004	Peru	M	Negative	15.00826446	22	NA	1	0	1 of 82
390_b	2007-38823	2005	Peru	M	Negative	15.00826446	22	NA	1	0	1 of 82
391_a	2007-38239	2004	Peru	M	Negative	12	19	6	1	0	0 of 85
391_b	2007-38812	2005	Peru	M	Negative	12	19	6	1	0	0 of 85
392_a	2007-38673	2005	Peru	M	Negative	4.396694215	19	5	1	0	0 of 84
392_b	2007-38757	2005	Peru	M	Negative	4.396694215	19	5	1	0	0 of 84
393_a	2007-38644	2004	Peru	M	Negative	11.9338843	22	4	1	0	0 of 85
393_b	2007-39061	2005	Peru	M	Negative	11.9338843	22	4	1	0	0 of 85
394_a	2007-38712	2005	Peru	M	Negative	8.991735537	26	4	1	0	0 of 85
394_b	2007-39088	2005	Peru	M	Negative	8.991735537	26	4	1	0	0 of 85
395_a	2007-38748	2005	Peru	M	Negative	9.487603306	42	4	1	0	0 of 84
395_b	2007-38878	2006	Peru	M	Negative	9.487603306	42	4	1	0	0 of 84
396_a	2007-38865	2006	Peru	M	Negative	4.859504132	21	5	1	0	0 of 85
396_b	2007-38924	2006	Peru	M	Negative	4.859504132	21	5	1	0	0 of 85
397_a	2007-38201	2004	Peru	M	Negative	10.18181818	43	3	1	0	0 of 85
397_b	2007-38722	2005	Peru	M	Negative	10.18181818	43	3	1	0	0 of 85
398_a	2007-38682	2005	Peru	M	Negative	9.256198347	19	NA	1	0	0 of 85
398_b	2007-39067	2005	Peru	M	Negative	9.256198347	19	NA	1	0	0 of 85
399_a	2007-38602	2004	Peru	M	Negative	11.07438017	20	6	1	0	0 of 85
399_b	2007-38816	2005	Peru	M	Negative	11.07438017	20	6	1	0	0 of 85
400_a	2007-38254	2004	Peru	M	Negative	11.76859504	26	9	1	0	1 of 79
400_b	2007-38826	2005	Peru	M	Negative	11.76859504	26	9	1	0	1 of 79
401_a	2007-38754	2005	Peru	M	Negative	2.347107438	23	15	1	0	0 of 85
401_b	2007-38824	2005	Peru	M	Negative	2.347107438	23	15	1	0	0 of 85
402_a	2007-39092	2005	Peru	M	Negative	1.157024793	22	8	1	0	0 of 85
402_b	2007-39115	2006	Peru	M	Negative	1.157024793	22	8	1	0	0 of 85
403_a	2007-38720	2005	Peru	M	Negative	5.553719008	21	2	1	0	0 of 85
403_b	2007-38850	2005	Peru	M	Negative	5.553719008	21	2	1	0	0 of 85
404_a	2007-38726	2005	Peru	M	Negative	2.611570248	25	24	1	0	0 of 81
404_b	2007-38789	2005	Peru	M	Negative	2.611570248	25	24	1	0	0 of 81
405_a	2007-39269	2006	Peru	M	Negative	0.694214876	22	80	1	0	0 of 85
405_b	2007-39272	2006	Peru	M	Negative	0.694214876	22	80	1	0	0 of 85
406_a	2009-369	2006	Zambia	F	Positive	10.90909091	36.4	NA	0	0	0 of 85
406_b	2009-2205	2006	Zambia	F	Positive	10.90909091	36.4	NA	0	0	0 of 85
407_a	2009-2137	2005	Zambia	M	Positive	16.95867769	42.5	NA	0	0	0 of 84
407_b	2009-3369	2007	Zambia	M	Positive	16.95867769	42.5	NA	0	0	0 of 84
408_a	2009-2184	2006	Zambia	F	Positive	10.6446281	28.8	NA	0	0	0 of 83
408_b	2009-2206	2006	Zambia	F	Positive	10.6446281	28.8	NA	0	0	0 of 83
409_a	2009-2182	2006	Zambia	F	Positive	3.371900826	28.2	NA	0	0	0 of 85
409_b	2009-2193	2006	Zambia	F	Positive	3.371900826	28.2	NA	0	0	0 of 85
410_a	2009-2195	2006	Zambia	F	Positive	0.462809917	37.2	NA	0	0	0 of 84
410_b	2009-2196	2006	Zambia	F	Positive	0.462809917	37.2	NA	0	0	0 of 84
411_a	2009-370	2006	Zambia	F	Positive	3.834710744	25.4	NA	0	0	0 of 84
411_b	2009-2250	2006	Zambia	F	Positive	3.834710744	25.4	NA	0	0	0 of 84
412_a	2009-419	2005	Zambia	M	Positive	11.10743802	45.4	NA	0	0	0 of 78
412_b	2009-3474	2006	Zambia	M	Positive	11.10743802	45.4	NA	0	0	0 of 78
413_a	2009-385	2006	Uganda	F	Positive	6.016528926	30	NA	0	0	0 of 85
413_b	2009-2099	2005	Uganda	F	Positive	6.016528926	30	NA	0	0	0 of 85
414_a	2009-3521	2007	Uganda	M	Positive	6.909090909	37.1	NA	0	0	0 of 85
414_b	2009-4528	2006	Uganda	M	Positive	6.909090909	37.1	NA	0	0	0 of 85
415_a	2009-2159	2006	Uganda	M	Positive	6.94214876	33	NA	0	0	0 of 85
415_b	2009-4529	2006	Uganda	M	Positive	6.94214876	33	NA	0	0	0 of 85
416_a	2009-3457	2007	Uganda	F	Positive	7.933884298	26.5	NA	0	0	0 of 85
416_b	2009-4430	2006	Uganda	F	Positive	7.933884298	26.5	NA	0	0	0 of 85
417_a	2009-2107	2006	Uganda	M	Positive	16.76033058	30.3	NA	0	0	0 of 82
417_b	2009-4109	2007	Uganda	M	Positive	16.76033058	30.3	NA	0	0	0 of 82
418_a	2009-2120	2006	Uganda	F	Positive	6.94214876	31.5	NA	0	0	0 of 85
418_b	2009-4476	2006	Uganda	F	Positive	6.94214876	31.5	NA	0	0	0 of 85
419_a	2009-4140	2008	Uganda	M	Positive	18.28099174	30	NA	0	0	0 of 84
419_b	2009-4502	2007	Uganda	M	Positive	18.28099174	30	NA	0	0	0 of 84
420_a	2009-2219	2007	Uganda	M	Positive	6.016528926	33.4	NA	0	0	0 of 85
420_b	2009-3506	2007	Uganda	M	Positive	6.016528926	33.4	NA	0	0	0 of 85
421_a	2009-4514	2006	Uganda	F	Positive	2.115702479	40	NA	0	0	0 of 85
421_b	2009-4537	2006	Uganda	F	Positive	2.115702479	40	NA	0	0	0 of 85
422_a	2009-3484	2008	Uganda	M	Positive	10.87603306	36	NA	0	0	0 of 82
422_b	2009-3540	2007	Uganda	M	Positive	10.87603306	36	NA	0	0	0 of 82
423_a	2009-3491	2007	Uganda	F	Positive	5.983471074	30	NA	0	0	0 of 83
423_b	2009-4065	2007	Uganda	F	Positive	5.983471074	30	NA	0	0	0 of 83
424_b	2009-2227	2006	Botswana	F	Positive	12.1322314	28.9	NA	0	0	0 of 85
424_a	2009-2143	2005	Botswana	F	Positive	12.1322314	28.9	NA	0	0	0 of 85
425_a	2009-2144	2005	Botswana	F	Positive	14.01652893	23.3	NA	0	0	0 of 84
425_b	2009-4492	2006	Botswana	F	Positive	14.01652893	23.3	NA	0	0	0 of 84
426_a	2009-2230	2007	Botswana	F	Positive	2.776859504	48.9	NA	0	0	0 of 84
426_b	2009-3437	2006	Botswana	F	Positive	2.776859504	48.9	NA	0	0	0 of 84
427_a	2009-3536	2007	Kenya	F	Positive	3.47107438	29	NA	0	0	0 of 84
427_b	2009-4464	2007	Kenya	F	Positive	3.47107438	29	NA	0	0	0 of 84
428_a	2009-3399	2007	Tanzania	F	Positive	0.925619835	40.4	NA	0	0	0 of 84
428_b	2009-3403	2007	Tanzania	F	Positive	0.925619835	40.4	NA	0	0	0 of 84
429_a	2009-371	2006	Tanzania	F	Positive	14.14876033	29.8	NA	0	0	0 of 85
429_b	2009-4061	2007	Tanzania	F	Positive	14.14876033	29.8	NA	0	0	0 of 85
430_a	2009-2095	2006	Tanzania	F	Positive	6.247933884	31.6	NA	0	0	0 of 85
430_b	2009-2233	2006	Tanzania	F	Positive	6.247933884	31.6	NA	0	0	0 of 85
431_a	2009-3396	2006	Tanzania	F	Positive	1.950413223	45.2	NA	0	0	0 of 85
431_b	2009-3443	2007	Tanzania	F	Positive	1.950413223	45.2	NA	0	0	0 of 85
432_a	2009-2090	2006	South Africa	F	Positive	4.826446281	42.6	NA	0	0	0 of 85
432_b	2009-3383	2007	South Africa	F	Positive	4.826446281	42.6	NA	0	0	0 of 85
433_a	2009-3531	2007	South Africa	F	Positive	2.975206612	20.5	NA	0	0	0 of 82
433_b	2009-4096	2007	South Africa	F	Positive	2.975206612	20.5	NA	0	0	0 of 82
434_a	2009-364	2006	Zambia	F	Positive	3.20661157	38.7	NA	0	0	0 of 85
434_b	2009-2211	2006	Zambia	F	Positive	3.20661157	38.7	NA	0	0	0 of 85
435_a	2009-4088	2007	Kenya	M	Positive	4.892561983	32.9	NA	0	0	0 of 84
435_b	2009-4436	2008	Kenya	M	Positive	4.892561983	32.9	NA	0	0	0 of 84
436_a	2009-3364	2006	Kenya	M	Positive	5.32231405	39	NA	0	0	0 of 85
436_b	2009-3512	2007	Kenya	M	Positive	5.32231405	39	NA	0	0	0 of 85
437_a	2009-3465	2007	Kenya	F	Positive	14.84297521	30.8	NA	0	0	0 of 85
437_b	2009-4549	2008	Kenya	F	Positive	14.84297521	30.8	NA	0	0	0 of 85
438_a	2009-3469	2007	Kenya	M	Positive	13.71900826	47	NA	0	0	0 of 85
438_b	2009-4545	2008	Kenya	M	Positive	13.71900826	47	NA	0	0	0 of 85
439_a	2009-3468	2007	Kenya	F	Positive	17.68595041	32.2	NA	0	0	0 of 85
439_b	2009-4565	2008	Kenya	F	Positive	17.68595041	32.2	NA	0	0	0 of 85
440_a	2009-4551	2008	Kenya	F	Positive	3.669421488	47.4	NA	0	0	0 of 83
440_b	2009-4580	2008	Kenya	F	Positive	3.669421488	47.4	NA	0	0	0 of 83
441_a	2009-4449	2008	Kenya	M	Positive	2.049586777	31.2	NA	0	0	0 of 85
441_b	2009-4542	2008	Kenya	M	Positive	2.049586777	31.2	NA	0	0	0 of 85
442_a	2009-3555	2007	Kenya	F	Positive	9.917355372	32	NA	0	0	0 of 84
442_b	2009-4552	2008	Kenya	F	Positive	9.917355372	32	NA	0	0	0 of 84
443_a	2006-371	2005	Uganda	F	Positive	0.561983471	30	NA	NA	0	0 of 85
443_b	2006-382	2005	Uganda	F	Positive	0.561983471	30	NA	NA	0	0 of 85
444_b	2011-36335	2011	Uganda	M	Negative	0.925619835	29	4	NA	0	1 of 79
444_a	2011-34841	2011	Uganda	M	Negative	0.925619835	29	4	NA	0	1 of 79
445_a	2011-37247	2011	Uganda	M	Negative	0.661157025	33	3	NA	0	0 of 84
445_b	2012-7873	2011	Uganda	M	Negative	0.661157025	33	3	NA	0	0 of 84
446_a	2012-17890	2011	Uganda	M	Positive	0.661157025	33	100	NA	0	0 of 85
446_b	2012-19036	2011	Uganda	M	Positive	0.661157025	33	100	NA	0	0 of 85
447_a	2012-18382	2011	Uganda	M	Positive	1.32231405	49	10	NA	0	0 of 84
447_b	2012-20118	2011	Uganda	M	Positive	1.32231405	49	10	NA	0	0 of 84
448_a	2003-24998	2003	Peru	M	Positive	1.157024793	31.4	NA	1	0	0 of 85
448_b	2004-3200	2003	Peru	M	Positive	1.157024793	31.4	NA	1	0	0 of 85
449_a	2004-3061	2003	Peru	M	Positive	0.826446281	22.2	NA	1	0	0 of 85
449_b	2004-3164	2003	Peru	M	Positive	0.826446281	22.2	NA	1	0	0 of 85
450_a	2004-4399	2003	Peru	M	Positive	1.123966942	31.3	NA	1	0	0 of 85
450_b	2004-5142	2003	Peru	M	Positive	1.123966942	31.3	NA	1	0	0 of 85
451_a	2004-4444	2003	Peru	M	Positive	1.785123967	27.4	NA	1	0	0 of 85
451_b	2004-5148	2003	Peru	M	Positive	1.785123967	27.4	NA	1	0	0 of 85
452_a	2004-5164	2003	Peru	M	Positive	1.487603306	40	NA	1	0	0 of 85
452_b	2004-5294	2003	Peru	M	Positive	1.487603306	40	NA	1	0	0 of 85
453_a	2005-13260	2004	Peru	M	Positive	0.661157025	27.6	NA	1	0	0 of 85
453_b	2005-14426	2004	Peru	M	Positive	0.661157025	27.6	NA	1	0	0 of 85
454_a	2005-11963	2004	Peru	M	Positive	1.752066116	22.3	NA	1	0	0 of 85
454_b	2005-13070	2004	Peru	M	Positive	1.752066116	22.3	NA	1	0	0 of 85
455_a	2005-11959	2004	Peru	M	Positive	1.785123967	28.9	NA	1	0	0 of 85
455_b	2005-14709	2004	Peru	M	Positive	1.785123967	28.9	NA	1	0	0 of 85
456_a	2005-14208	2004	Peru	M	Positive	1.123966942	37.3	NA	1	0	0 of 83
456_b	2005-14700	2004	Peru	M	Positive	1.123966942	37.3	NA	1	0	0 of 83
457_a	2004-49595	2004	Peru	M	Positive	0.826446281	25.4	NA	1	0	0 of 85
457_b	2004-49679	2004	Peru	M	Positive	0.826446281	25.4	NA	1	0	0 of 85
458_a	2005-23572	2004	Peru	M	Positive	0.52892562	32.5	NA	1	0	0 of 85
458_b	2005-23645	2004	Peru	M	Positive	0.52892562	32.5	NA	1	0	0 of 85
459_a	2005-20357	2004	Peru	M	Positive	1.719008264	24.7	NA	1	0	0 of 85
459_b	2005-28567	2004	Peru	M	Positive	1.719008264	24.7	NA	1	0	0 of 85
