# Supplementary material for: Dual-strain genital herpes simplex virus type 2 (HSV-2) infection in the US, Peru, and 8 countries in sub-Saharan Africa: A nested cross-sectional viral genotyping study
Source: PLoS Med. 2017 Dec 27;14(12):e1002475. doi: 10.1371/journal.pmed.1002475 (PMC5744910; doi:10.1371/journal.pmed.1002475)
Supplement: S2 Data — (CSV) [file pmed.1002475.s003.csv]

pairnum	samp1_id	samp2_id	samp1_pairid	samp2_pairid	samp1_n	samp2_n	n_mismatches_gg	n_mismatches_conseq
2	2003-18061	2007-22031	2_a	2_b	84	84	26	26
3	2005-10915	2005-37403	3_a	3_b	85	83	21	1
4	2006-46602	2006-46638	4_a	4_b	85	83	19	19
5	2006-21876	2007-38113	5_a	5_b	85	85	29	29
6	2006-20641	2006-23142	6_a	6_b	85	85	24	24
7	2006-46019	2006-46118	7_a	7_b	85	85	11	11
9	2009-2139	2009-2258	9_a	9_b	82	78	11	12
10	2009-2254	2009-393	10_b	10_a	85	85	24	24
11	2009-2246	2009-2265	11_a	11_b	82	85	19	19
12	2009-3495	2009-3539	12_a	12_b	85	84	14	14
13	2009-2222	2009-3425	13_a	13_b	85	84	19	19
14	2009-4463	2009-4532	14_a	14_b	85	84	18	18
15	2009-3488	2009-406	15_b	15_a	84	85	15	15
17	2012-18420	2012-20191	17_a	17_b	85	83	11	11
